# Supplementary material for: Proteome Changes Induced by Imatinib and Novel Imatinib Derivatives in K562 Human Chronic Myeloid Leukemia Cells
Source: Proteomes. 2014 Jul 22;2(3):363–81. doi: 10.3390/proteomes2030363 (PMC5302748; doi:10.3390/proteomes2030363)
Supplement: Supplementary File 1 [file proteomes-02-00363-s001.zip]

Archive with 3 entries (3 files):
- proteomes-55891-supplementary-final.pdf
- proteomes-55891 Tablel S1.xls
- proteomes-55891 Tablel S2.xls
